# Supplementary material for: A Regioselective Synthesis of Novel Functionalized Organochalcogen Compounds by Chalcogenocyclofunctionalization Reactions Based on Chalcogen Halides and Natural Products
Source: Molecules. 2021 Jun 18;26(12):3729. doi: 10.3390/molecules26123729 (PMC8234429; doi:10.3390/molecules26123729)
Supplement: Supplementary file 1 [file molecules-26-03729-s001.zip]

Archive with 1 entries (1 files):
- molecules-1263778-supplementary.pdf
